# Supplementary material for: A Role for Nonsense-Mediated mRNA Decay in Plants: Pathogen Responses Are Induced in Arabidopsis thaliana NMD Mutants
Source: PLoS One. 2012 Feb 22;7(2):e31917. doi: 10.1371/journal.pone.0031917 (PMC3284524; doi:10.1371/journal.pone.0031917)
Supplement: Table S1 — Genes that are co-ordinately up-regulated in NMD mutant Arabidopsis (common NMD genes). (XLS) [file pone.0031917.s002.xls]

## Sheet: S1
Table S1: Genes commonly upregulated in smg7-1, upf1-5 and upf3-1 mutant plants.
Gene name	Common	Description
262902_x_at	At1g59930	hypothetical protein similar to putative MADS-box protein GI:4580382 from [Arabidopsis thaliana]
261986_s_at	At1g33720	cytochrome P450 monooxygenase identical to cytochrome p450 monooxygenase GI:3164129 from [Arabidopsis thaliana]
255912_at	At1g66960	lupeol synthase (LUP1), putative similar to lupeol synthase GI:1762150 from [Arabidopsis thaliana]
247696_at	At5g59780	myb family transcription factor contains PFAM profile: myb DNA binding domain PF00249
264586_at	At1g05160	ent-kaurenoic acid hydroxylase (KAO1) / cytochrome P450 88A3 identical to Cytochrome P450 88A3 (SP:O23051) [Arabidopsis thaliana]; 99% identical to ent-kaurenoic acid hydroxylase (KAO1) GI:13021852 from [Arabidopsis thaliana]
247602_at	At5g60900	S-receptor kinase homolog 2 precursor S-receptor kinase homolog 2 precursor, Arabidopsis thaliana, PIR:S27754
265993_at	At2g24160	leucine rich repeat protein family contains leucine rich-repeat domains Pfam:PF00560, INTERPRO:IPR001611; contains some similarity to Cf-4 [Lycopersicon hirsutum] gi|2808683|emb|CAA05268
248953_at	At5g45430	protein kinase, putative contains similarity to male germ cell-associated kinase [Homo sapiens] gi|23268497|gb|AAN16405
266070_at	At2g18660	expressed protein
254252_at	At4g23310	receptor-like protein kinase, putative similar to receptor-like protein kinase 4 (gi:13506745), 5 (gi:13506747), and 6 (gi:13506749) from Arabidopsis thaliana; contains Pfam protein kinase domain PF00069
254253_at	At4g23320	serine threonine kinase - like protein serine threonine kinase, Brassica oleracea
247273_at	At5g64340	expressed protein
256049_at	At1g07010	calcineurin-like phosphoesterase family contains Pfam profile: PF00149 Calcineurin-like phosphoesterase
249890_at	At5g22570	WRKY family transcription factor contains Pfam profile: PF03106 WRKY DNA -binding domain
261020_at	At1g26390	FAD-linked oxidoreductase family similar to SP|P30986 reticuline oxidase precursor (Berberine-bridge-forming enzyme) (BBE) (Tetrahydroprotoberberine synthase) [Eschscholzia californica]; contains PF01565 FAD binding domain
254231_at	At4g23810	WRKY family transcription factor AR411 - Arabidopsis thaliana (thale cress), PID:g1669603
256502_at	At1g36730	Eukaryotic translation initiation factor 5 -related Eukaryotic translation initiation factor 5 [Zea mays] GI:4160402
255340_at	At4g04490	receptor-related protein kinase
252827_at	At4g39950	cytochrome P450 79B2 identical to cytochrome P450 (79B2) SP:O81346 from [Arabidopsis thaliana]
254265_s_at	At4g23140	serine threonine kinase - like protein KI domain interacting kinase 1 (KIK1), Zea mays
260568_at	At2g43570	glycosyl hydrolase family 19 (chitinase) similar to chitinase class IV GI:722272 from [Brassica napus]
250955_at	At5g03190	expressed protein various predicted proteins, Arabidopsis thaliana
248749_at	At5g47880	eukaryotic release factor 1 homolog (gb|AAA91169.1)
258682_at	At3g08720	ribosomal-protein S6 kinase (ATPK19) -related identical to putative ribosomal-protein S6 kinase (ATPK19) GB:D42061 [Arabidopsis thaliana] (FEBS Lett. 358 (2), 199-204 (1995))
258677_at	At3g08730	ribosomal-protein S6 kinase (ATPK6) -related identical to putative ribosomal-protein S6 kinase (ATPK6) GB:D42056 [Arabidopsis thaliana] (FEBS Lett. 358 (2), 199-204 (1995))
263222_at	At1g30640	protein kinase, putative contains protein kinase domain, Pfam:PF00069
259925_at	At1g75040	pathogenesis-related protein 5 (PR-5) identical to SP|P28493 Pathogenesis-related protein 5 precursor (PR-5) {Arabidopsis thaliana}; contains Pfam profile: PF00314 Thaumatin family
247071_at	At5g66640	expressed protein similar to unknown protein (emb CAB16816.1)
262204_at	At2g01100	expressed protein
254271_at	At4g23150	serine/threonine kinase - like protein KI domain interacting kinase 1 (KIK1), Zea mays
255341_at	At4g04500	receptor-related protein kinase
261240_at	At1g32940	subtilisin-like serine protease contains similarity to subtilase; SP1 GI:9957714 from [Oryza sativa]
245035_at	At2g26400	hypothetical protein similar to GP|2244827|gnl|PID|e326818|Z97336
252862_at	At4g39830	L-ascorbate oxidase, putative similar to SP|P14133 L-ascorbate oxidase precursor (EC 1.10.3.3) (Ascorbase) {Cucumis sativus}; contains Pfam profile PF00394: Multicopper oxidase
253485_at	At4g31800	WRKY family transcription factor
258941_at	At3g09940	monodehydroascorbate reductase, putative similar to monodehydroascorbate reductase (NADH) GB:JU0182 (Cucumis sativus)
245253_at	At4g15440	hydroperoxide lyase (HPOL) like protein
263783_at	At2g46400	WRKY family transcription factor
258218_at	At3g18000	phosphoethanolamine N-methyltransferase, putative strong similarity to phosphoethanolamine N-methyltransferase from [Spinacia oleracea] GI:7407189, [Triticum aestivum] GI:17887465; contains Pfam profile PF01209: methlytransferase, UbiE/COQ5 family
267569_at	At2g30790	photosystem II oxygen-evolving complex 23 (OEC23) expression not detected; similar to SP|O49344 (GI:28800560 (OEC23) Arabidopsis; Non-identical EST and protein matches suggested a possible frameshift in exon 1 (a 4 base deletion between 73745 and 73746) and a different start for exon 2 (base 73645).
248322_at	At5g52760	heavy-metal-associated domain-containing protein contains Pfam profile PF00403: Heavy-metal-associated domain
249096_at	At5g43910	pfkB type carbohydrate kinase protein family contains Pfam profile: PF00294 pfkB family carbohydrate kinase
254741_s_at	At4g13900	disease resistance protein family contains leucine rich-repeat domains Pfam:PF00560, INTERPRO:IPR001611; similar to Cf-4A protein [Lycopersicon esculentum] gi|3097197|emb|CAA73187
259507_at	At1g43910	AAA-type ATPase family contains Pfam profile: ATPase family PF00004
262930_at	At1g65690	expressed protein similar to hin1 GB:Y07563 GI:1619320 Nicotiana tabacum
254242_at	At4g23200	serine /threonine kinase - like protein serine /threonine kinase, Brassica oleracea
248970_at	At5g45380	urea active transporter-related protein
249417_at	At5g39670	calcium-binding EF-hand family protein contains INTERPRO:IPR002048 calcium-binding EF-hand domain
266782_at	At2g29120	glutamate receptor family (GLR2.7) plant glutamate receptor family, PMID:11379626
253842_at	At4g27860	expressed protein putative proteins from Arabidopsis thaliana
259559_at	At1g21240	wall-associated kinase 3 expressed in leaves and stems & induced by salicylic acid or INA (PMID:10380805)
251625_at	At3g57260	glycosyl hydrolase family 17 similar to glucan endo-1,3-beta-glucosidase, acidic isoform precursor SP:P33157 from [Arabidopsis thaliana]
254975_at	At4g10500	oxidoreductase, 2OG-Fe(II) oxygenase family similar to hyoscyamine 6 beta-hydroxylase [Atropa belladona][GI:4996123]; contains PF03171 2OG-Fe(II) oxygenase superfamily domain
251954_at	At3g53670	expressed protein
247618_at	At5g60280	receptor like protein kinase receptor like protein kinase, Arabidopsis thaliana, PIR:T47484
260027_at	At1g29950	expressed protein
251054_at	At5g01540	receptor lectin kinase, putative similar to receptor lectin kinase 3 [Arabidopsis thaliana] gi|4100060|gb|AAD00733; contains protein kinase domain, Pfam:PF00069; contains legume lectins alpha and beta domains, Pfam:PF00138 and Pfam:PF00139
263536_at	At2g25000	WRKY family transcription factor contains Pfam profile: PF03106 WRKY DNA -binding domain
264434_at	At1g10340	ankyrin repeat protein family contains ankyrin repeat domains, Pfam:PF00023
257185_at	At3g13100	ABC transporter family protein similar to ATP-binding cassette transporter MRP8 GI:18031899 from [Arabidopsis thaliana]; contains Pfam profile: PF00005 ABC transporter
266371_at	At2g41410	calmodulin, putative identical to SP|P30188 Calmodulin-like protein {Arabidopsis thaliana}
249754_at	At5g24530	oxidoreductase, 2OG-Fe(II) oxygenase family similar to flavanone 3-hydroxylase [Persea americana][GI:727410]; contains PF03171 2OG-Fe(II) oxygenase superfamily domain
265161_at	At1g30900	spot 3 protein and vacuolar sorting receptor AtELP6, putative similar to GP:1765899 Spot 3 protein {Arabidopsis thaliana}; similar to EST dbj|C72582
248932_at	At5g46050	peptide transporter
253776_at	At4g28390	mitochondrial ADP,ATP carrier protein, putative similar to mitochondrial ADP,ATP carrier protein SP:P12857 from [Zea mays]
255630_at	At4g00700	C2 domain-containing protein contains INTERPRO:IPR000008 C2 domain
245401_at	At4g17670	senescence-associated protein -related similar to senescence-associated protein SAG102 (GI:22331931) [Arabidopsis thaliana];
252131_at	At3g50930	AAA-type ATPase family contains Pfam profile: ATPase family PF00004
263852_at	At2g04450	MutT/nudix family protein similar to SP|P53370 Nucleoside diphosphate-linked moiety X motif 6 {Homo sapiens}; contains Pfam profile PF00293: NUDIX domain
248686_at	At5g48540	33 kDa secretory protein-related contains Pfam PF01657: Domain of unknown function
247345_at	At5g63760	expressed protein contains similarity to ARI-like RING zinc finger protein
256366_at	At1g66880	serine/threonine protein kinase family contains protein kinase domain, Pfam:PF00069; contains serine/threonine protein kinase domain, INTERPRO:IPR002290
259655_at	At1g55210	disease resistance response protein-related/ dirigent protein-related smimilar to dirigent protein [Thuja plicata] gi|6694699|gb|AAF25360; similar to pathogenesis-related protein [Pisum sativum] gi|4585273|gb|AAD25355
250994_at	At5g02490	heat shock protein hsc70-2 (hsc70.2) (hsp70-2) dnaK-type molecular chaperone hsc70.1, Arabidopsis thaliana, PIR:S46302
263777_at	At2g46450	cyclic nucleotide-regulated ion channel, putative (CNGC12) similar to cyclic nucleotide and calmodulin-regulated ion channel (cngc3) GI:4581201 from [Arabidopsis thaliana]
254385_s_at	At4g21830	expressed protein CGI-131 protein, Homo sapiens, AF151889
262832_s_at	At1g14870	expressed protein
265067_at	At1g03850	glutaredoxin protein family contains INTERPRO Domain IPR002109, Glutaredoxin (thioltransferase)
267546_at	At2g32680	disease resistance protein family contains leucine rich-repeat (LRR) domains Pfam:PF00560, INTERPRO:IPR001611; similar to Cf-2.2 [Lycopersicon pimpinellifolium] gi|1184077|gb|AAC15780
246927_s_at	At5g25260	nodulin - like protein nodulin, Glycine max, EMBL:AF065435
260046_at	At1g73800	calmodulin-binding protein similar to calmodulin-binding protein TCB60 GI:1698548 from [Nicotiana tabacum]
247604_at	At5g60950	putative phytochelatin synthetase - like putative phytochelatin synthetase, Arabidopsis thaliana, EMBL:ATH6787
252114_at	At3g51450	strictosidine synthase-related similar to hemomucin [Drosophila melanogaster][GI:1280434], strictosidine synthase [Rauvolfia serpentina][SP|P15324]
255723_at	At3g29575	expressed protein
245329_at	At4g14365	expressed protein
253046_at	At4g37370	cytochrome P450, putative similar to Cytochrome P450 91A1 (SP:Q9FG65 )[Arabidopsis thaliana]; cytochrome P450, Glycyrrhiza echinata, AB001379
254247_at	At4g23260	expressed protein receptor protein kinase, Ipomoea trifida
249727_at	At5g35490	expressed protein similar to unknown protein (gb|AAB61527.1)
266385_at	At2g14610	pathogenesis-related protein 1 (PR-1) identical to GB:M90508 SP|P33154
261005_at	At1g26420	FAD-linked oxidoreductase family similar to SP|P30986 reticuline oxidase precursor (Berberine-bridge-forming enzyme) (BBE) (Tetrahydroprotoberberine synthase) [Eschscholzia californica]; contains PF01565 FAD binding domain
263478_at	At2g31880	leucine-rich repeat transmembrane protein kinase, putative
266993_at	At2g39210	nodulin-related protein
249777_at	At5g24210	lipase (class 3) family contains Pfam profile PF01764: Lipase
251799_at	At3g55520	immunophilin / FKBP-type peptidyl-prolyl cis-trans isomerase, putative POSSIBLE PEPTIDYL-PROLYL CIS-TRANS ISOMERASE) (EC 5.2.1.8) (PPIASE) (ROTAMASE) SP:P30416(Mouse);P59 PROTEIN (HSP BINDING IMMUNOPHILIN), rabbit, SWISSPROT:P27124:FKB4_RABBIT
255430_at	At4g03320	chloroplast protein import component -related similar to P. sativum Tic20 chloroplast protein import component, GenBank accession number AF095285
259410_at	At1g13340	expressed protein
256425_at	At1g33560	disease resistance protein (CC-NBS-LRR class), putative domain signature CC-NBS-LRR exists, suggestive of a disease resistance protein.
251419_at	At3g60470	hypothetical protein various predicted proteins, Arabidopsis thaliana
262177_at	At1g74710	isochorismate synthase 1 (isochorismate mutase) (ICS1) identical to GI:17223087 and GB:AF078080
258401_at	At3g15430	expressed protein
260405_at	At1g69930	glutathione transferase, putative similar to glutathione transferase GB:CAA09188 [Alopecurus myosuroides]
256874_at	At3g26320	cytochrome P450 71B36 identical to Cytochrome P450 71B36 (SP:Q9LIP4) [Arabidopsis thaliana]; contains Pfam profile: PF00067 cytochrome P450
255259_at	At4g05020	NADH dehydrogenase - related similar to alternative NADH-dehydrogenase [Yarrowia lipolytica] GI:3718005, 64 kDa mitochondrial NADH dehydrogenase [Neurospora crassa] GI:4753821; contains Pfam profile PF00070: Pyridine nucleotide-disulphide oxidoreductase
260551_at	At2g43510	trypsin inhibitor -related
260648_at	At1g08050	C3HC4-type zinc finger protein family low similarity to SP|P79263 Inter-alpha-trypsin inhibitor heavy chain H4 precursor {Sus scrofa}; contains Pfam profiles PF00097: Zinc finger, C3HC4 type (RING finger), PF00092: von Willebrand factor type A domain
261027_at	At1g01340	cyclic nucleotide-regulated ion channel (CNGC10/ACBK1) almost identical to CaM-regulated potassium ion channel (ACBK1) GI:8515883 from [Arabidopsis thaliana]
250942_at	At5g03350	expressed protein
266097_at	At2g37970	expressed protein
252383_at	At3g47780	ABC transporter family protein transport protein ABC-C, Homo sapiens, PIR2:S71363
255406_at	At4g03450	expressed protein similar to hypothetical protein encoded by FCA1, GenBank accession number Z97336
250755_at	At5g05750	DnaJ protein family similar to SP|Q9QYI4 DnaJ homolog subfamily B member 12 Mus musculus; contains Pfam profile PF00226 DnaJ domain
253268_s_at	At4g34135	glucosyltransferase -related protein immediate-early salicylate-induced glucosyltransferase, Nicotiana tabacum, PIR2:T03747
247594_at	At5g60800	heavy-metal-associated domain-containing protein similar to farnesylated protein ATFP3 [GI:4097547]; contains Pfam profile PF00403: Heavy-metal-associated domain
257061_at	At3g18250	hypothetical protein
245152_at	At2g47490	mitochondrial carrier protein family contains Pfam profile: PF00153 mitochondrial carrier protein
257580_at	At3g06210	expressed protein
267181_at	At2g37760	aldo/keto reductase family similar to chalcone reductase [Sesbania rostrata][GI:2792155], and aldose reductase ALDRXV4 [Xerophyta viscosa][GI:4539944], [Hordeum vulgare][GI:728592]
250435_at	At5g10380	C3HC4-type zinc finger protein family contains Pfam profile: PF00097 zinc finger, C3HC4 type (RING finger)
252977_at	At4g38560	Phospholipase like protein Arabidopsis thaliana pEARLI 4 mRNA, PID:g871782
253181_at	At4g35180	amino acid transporter family similar to amino acid permease 1 GI:976402 from [Nicotiana sylvestris]; contains Pfam profile PF01490: Transmembrane amino acid transporter protein
262378_at	At1g72830	CCAAT-binding factor B subunit homolog -related similar to CCAAT-binding factor B subunit homolog GI:1173615 from (Brassica napus)
246620_at	At5g36220	cytochrome P450 91A1 Identical to Cytochrome P450 (SP:Q9FG65) [Arabidopsis thaliana];
252373_at	At3g48090	disease resistance protein (EDS1) identical to disease resistance protein/lipase homolog EDS1 GI:4454567; contains Pfam profile PF01764: Lipase
248169_at	At5g54610	ankyrin-repeat-containing protein-related
264866_at	At1g24140	metallo proteinase -related similar to GB:AAB61099
258921_at	At3g10500	expressed protein N-terminus similar to unknown protein GB:AAD25613 [Arabidopsis thaliana]
248310_at	At5g52550	expressed protein similar to unknown protein (pir |T09559)
246405_at	At1g57630	disease resistance protein (TIR class), putative domain signature TIR exists, suggestive of a disease resistance protein.
260774_at	At1g78290	serine/threonine protein kinase, putative similar to serine-threonine protein kinase [Triticum aestivum] gi|2055374|gb|AAB58348
263064_at	At2g18160	bZIP family transcription factor contains a bZIP transcription factor basic domain signature (PDOC00036)
255243_at	At4g05590	expressed protein hypothetical protein - Arabidopsis thaliana,PIR:F71409
259489_at	At1g15790	expressed protein
252921_at	At4g39030	enhanced disease susceptibility 5 (Eds5) (salicylic acid induction deficient 1) (Sid1) identical to SP|Q945F0; contains Pfam profile PF01554: Uncharacterized membrane protein family
245528_at	At4g15530	pyruvate,orthophosphate dikinase
257805_at	At3g18830	mannitol transporter, putative similar to mannitol transporter [Apium graveolens var. dulce] GI:12004316; contains Pfam profile PF00083: major facilitator superfamily protein
259752_at	At1g71040	multicopper oxidase, type 1 family similar to SP|P07788 Spore coat protein A {Bacillus subtilis}; contains Pfam profile PF00394: Multicopper oxidase
265189_at	At1g23840	expressed protein
246125_at	At5g19875	expressed protein
252652_at	At3g44720	prephenate dehydratase family similar to bacterial PheA gene products
253414_at	At4g33050	expressed protein
257616_at	At3g26540	pentatricopeptide (PPR) repeat-containing protein contains Pfam profile: PF01535 PPR repeat
261443_at	At1g28480	glutaredoxin protein family contains INTERPRO Domain IPR002109, Glutaredoxin (thioltransferase)
257139_at	At3g28890	leucine rich repeat protein family contains leucine rich-repeat (LRR) domains Pfam:PF00560, INTERPRO:IPR001611; contains similarity to Hcr2-0B [Lycopersicon esculentum] gi|3894387|gb|AAC78593
249983_at	At5g18470	expressed protein S-receptor kinase PK3 precursor, maize, PIR:T02753
249191_at	At5g42760	expressed protein similar to unknown protein (pir||F70811)
261023_at	At1g12200	flavin-containing monooxygenase (FMO) family low similarity to FMO2 from Homo sapiens [SP|Q99518]; contains Pfam profile: PF00743 Flavin-binding monooxygenase-like
251840_at	At3g54960	protein disulfide isomerase family similar to protein disulfide isomerase GI:5902592 from [Volvox carteri f. nagariensis], GI:2708314 from Chlamydomonas reinhardtii; contains Pfam profile: PF00085 Thioredoxin
245293_at	At4g16660	heat shock protein hsp70, putative
259561_at	At1g21250	wall-associated kinase 1 expressed in leaves and stems & induced by pathogen infection (PMID:10380805)
260005_at	At1g67920	expressed protein
245200_at	At1g67850	F12A21.2 hypothetical protein
261763_at	At1g15520	ABC transporter family protein similar to ABC1 protein GI:14331118 from [Nicotiana plumbaginifolia]
259228_at	At3g07720	Kelch repeats protein family similar to epithiospecifier (GI:16118838) [Arabidopsis thaliana]; contains Pfam PF01344: Kelch motif (5 repeats)
267436_at	At2g19190	light repressible receptor protein kinase, putative similar to light repressible receptor protein kinase [Arabidopsis thaliana] gi|1321686|emb|CAA66376
254869_at	At4g11890	protein kinase family contains protein kinase domain, Pfam:PF00069
253377_at	At4g33300	disease resistance protein (CC-NBS-LRR class), putative domain signature CC-NBS-LRR exists, suggestive of a disease resistance protein.
251422_at	At3g60540	transport protein subunit - like S61B_ARATH PROTEIN TRANSPORT PROTEIN SEC61 BETA SUBUNIT, Arabidopsis thaliana, SWISSPROT:S61B_ARATH
264362_at	At1g03290	expressed protein ESTs gb|H36966, gb|R65511, gb|T42324 and gb|T20569 come from this gene
255344_s_at	At4g04540	receptor-related protein kinase
266977_at	At2g39420	esterase/lipase/thioesterase family similar to monoglyceride lipase from [Homo sapiens] GI:14594904, [Mus musculus] GI:2632162; contains Interpro entry IPR000379
248332_at	At5g52640	heat shock protein 81-1 (HSP81-1/heat shock protein 83/HSP83) nearly identical to SP|P27323 Heat shock protein 81-1 (HSP81-1) (Heat shock protein 83) {Arabidopsis thaliana}; contains Pfam profiles PF02518: ATPase, histidine kinase-, DNA gyrase B-, and HSP90-like domain protein, PF00183: Hsp90 protein
261167_at	At1g04980	protein disulfide isomerase family similar to SP|Q63081 Protein disulfide isomerase A6 precursor (EC 5.3.4.1) {Rattus norvegicus}; contains Pfam profile PF00085: Thioredoxin
264958_at	At1g76960	expressed protein
248134_at	At5g54860	expressed protein contains similarity to integral membrane protein
248263_at	At5g53370	pectinesterase family
253841_at	At4g27830	glycosyl hydrolase family 1 beta-glucosidase BGQ60 precursor - barley, PIR2:A57512
260203_at	At1g52890	No apical meristem (NAM) protein family contains Pfam PF02365: No apical meristem (NAM) domain; similar to NAM (no apical meristem) GB:CAA63101 from [Petunia x hybrida]
254521_at	At5g44810	expressed protein similar to unknown protein (gb|AAC79139.1)
267165_at	At2g37710	receptor lectin kinase, putative similar to receptor lectin kinase 3 [Arabidopsis thaliana] gi|4100060|gb|AAD00733; contains protein kinase domain, Pfam:PF00069; contains legume lectins alpha and beta domains, Pfam:PF00138 and Pfam:PF00139
259852_at	At1g72280	disulfide bond formation protein -related similar to GI:6642925 from [Mus musculus]
258001_at	At3g28950	AIG2-related protein similar to AIG2 protein GB:P54121 from [Arabidopsis thaliana]
265460_at	At2g46600	calcium-binding protein, putative similar to EF-hand Ca2+-binding protein CCD1 [Triticum aestivum] GI:9255753
252291_s_at	At3g49120	peroxidase, putative identical to peroxidase [Arabidopsis thaliana] gi|405611|emb|CAA50677
264936_at	At1g61140	SNF2 domain/helicase domain/RING finger domain-containing protein similar to ATPase [Homo sapiens] GI:531196; contains Pfam profiles PF00271: Helicase conserved C-terminal domain, PF00176: SNF2 family N-terminal domain, PF00097: Zinc finger, C3HC4 type (RING finger)
249454_at	At5g39520	expressed protein predicted protein, Synechocystis sp., PIR:S77152
248889_at	At5g46230	expressed protein
261485_at	At1g14360	expressed protein
248981_at	At5g45110	regulatory protein NPR1-related; transcription factor inhibitor I kappa B-like
253666_at	At4g30270	xyloglucan endotransglycosylase (meri5B) identical to endo-xyloglucan transferase gi:944810 and contains similarity to SEN4 gi:3158374 from [Arabidopsis thaliana]
250926_at	At5g03555	expressed protein
256981_at	At3g13380	brassinosteroid receptor kinase -related similar to GB:AAC49810 from [Arabidospsis thaliana], contains Pfam profiles: PF00560 Leucine Rich Repeat (23 copies)
251182_at	At3g62600	expressed protein HIRA interacting protein 4 (dnaJ-like) - Homo sapiens, EMBL:AJ001309
264592_at	At2g17720	oxidoreductase, 2OG-Fe(II) oxygenase family similar to prolyl 4-hydroxylase, alpha subunit, from Gallus gallus [GI:212530], Rattus norvegicus [GI:474940], Mus musculus [SP|Q60715]; contains PF03171 2OG-Fe(II) oxygenase superfamily domain
265053_at	At1g52000	jacalin lectin family similar to myrosinase binding protein [Brassica napus] GI:1711296, myrosinase-binding protein homolog [Arabidopsis thaliana] GI:2997767; contains Pfam profile: PF01419 jacalin-like lectin domain
248944_at	At5g45500	expressed protein similar to unknown protein (pir||T08416)
267550_at	At2g32800	protein kinase family contains dual protein kinase domains, Pfam:PF00069
262193_at	At1g77840	eukaryotic initiation factor 5 (eIF-5) -related similar to eukaryotic initiation factor 5 (eIF-5) GI:1008880 from (Phaseolus vulgaris)
254211_at	At4g23570	phosphatase - related low similarity to phosphoprotein phosphatase [Mus musculus] GI:567040; contains Pfam profiles PF00515: TPR Domain, PF05002: SGS domain, PF04969: CS domain
253687_at	At4g29520	expressed protein
246133_at	At5g20960	aldehyde oxidase 1 (AO1) identical to aldehyde oxidase AAO1 from Arabidopsis thaliana [gi:3172023] isoform contains a GA-donor splice site at intron 10
251847_at	At3g54640	tryptophan synthase, alpha subunit (TSA1) identical to gi:619753
262119_s_at	At1g02930	glutathione transferase, putative similar to glutathione S-transferase GI:860955 from [Hyoscyamus muticus]
267500_s_at	At2g45510	cytochrome p450, putative
264809_at	At1g08830	copper/zinc superoxidase dismutase (CSD1) identical to SWISS-PROT: P24704
258923_at	At3g10450	serine carboxypeptidase -related similar to glucose acyltransferase GB:AAD01263 [Solanum berthaultii]; also similar to serine carboxypeptidase I GB:P37890 [Oryza sativa]
251773_at	At3g55960	expressed protein HSPC058, Homo sapiens, EMBL:AF161543
260387_at	At1g74100	sulfotransferase family similar to SP|P52837 Flavonol 4'-sulfotransferase (EC 2.8.2.-) (F4-ST) {Flaveria chloraefolia}; contains Pfam profile PF00685: Sulfotransferase domain
250625_at	At5g07340	calnexin, putative identical to calnexin homolog 2 from Arabidopsis thaliana [SP|Q38798], strong similarity to calnexin homolog 1, Arabidopsis thaliana, EMBL:AT08315 [SP|P29402]; contains Pfam profile PF00262 calreticulin family
246597_at	At5g14760	L-aspartate oxidase family similar to L-aspartate oxidase, Escherichia coli [SP|P10902]; contains Pfam profiles PF00890 FAD binding domain, PF02910 Fumarate reductase/succinate dehydrogenase flavoprotein C-terminal domain
246749_at	At5g27830	expressed protein
254458_at	At4g21180	DnaJ protein family similar to SP|Q9UGP8 Translocation protein SEC63 homolog {Homo sapiens}; contains Pfam profiles PF00226 DnaJ domain, PF02889 Sec63 domain
258072_at	At3g26090	expressed protein
258288_at	At3g23295	hypothetical protein
250014_at	At5g17990	anthranilate phosphoribosyltransferase identical to anthranilate phosphoribosyltransferase, chloroplast precursor (EC 2.4.2.18) SP:Q02166 from [Arabidopsis thaliana]
258566_at	At3g04110	glutamate receptor family (GLR1.1)(GLR1) identical to putative glutamate receptor (GLR1) GB:AF079998 [Arabidopsis thaliana]; plant glutamate receptor family, PMID:11379626
247721_at	At5g59140	SKP1 family similar to elongin C, Drosophila melanogaster, GI:2780365 PIR:JC5794; contains Pfam profile PF01466: Skp1 family, dimerisation domain
