# Supplementary material for: A Role for Nonsense-Mediated mRNA Decay in Plants: Pathogen Responses Are Induced in Arabidopsis thaliana NMD Mutants
Source: PLoS One. 2012 Feb 22;7(2):e31917. doi: 10.1371/journal.pone.0031917 (PMC3284524; doi:10.1371/journal.pone.0031917)
Supplement: Table S2 — Genes that are co-ordinately down-regulated in NMD mutant Arabidopsis . (XLS) [file pone.0031917.s003.xls]

## Sheet: S2
Table S2: Genes commonly downregulated in smg7-1, upf1-5 and upf3-1 mutant plants.
Gene name	Common	Description
257396_at	At2g20875	hypothetical protein
256402_at	At3g06130	heavy-metal-associated domain-containing protein contains Pfam heavy metal associated domain PF00403
259281_at	At3g01140	myb family transcription factor similar to transforming protein (myb) homolog GB:S26605 from [Petunia x hybrida]
264319_at	At1g04110	subtilisin-like serine protease, putative contains similarity to subtilisin-like protease GI:3687307 from [Lycopersicon esculentum]
259741_at	At1g71020	armadillo repeat containing protein
253892_at	At4g27620	expressed protein
267192_at	At2g30890	hypothetical protein
266865_at	At2g29980	omega-3 fatty acid desaturase, endoplasmic reticulum (FAD3) identical to SP:48623
251308_at	At3g61130	glycosyltransferase family 8 contains Pfam profile: PF01501 glycosyl transferase family 8
259858_at	At1g68400	leucine-rich repeat transmembrane protein kinase, putative similar to receptor kinase GB:AAA33715 from [Petunia integrifolia]
245117_at	At2g41560	potential calcium-transporting ATPase 4, plasma membrane-type (Ca2+-ATPase, isoform 4)
248608_at	At5g49460	ATP citrate lyase
258040_at	At3g21190	expressed protein
246346_at	At3g56810	hypothetical protein
251150_at	At3g63120	cyclin family similar to cyclin 2 [Trypanosoma brucei] GI:7339572, cyclin 6 [Trypanosoma cruzi] GI:12005317; contains Pfam profile PF00134: Cyclin, N-terminal domain
258602_at	At3g02750	protein phosphatase 2C (PP2C) similar to putative protein phosphatase-2C (PP2C) GB:AAC36699 [Mesembryanthemum crystallinum]
255969_at	At1g22330	RNA recognition motif (RRM) - containing protein similar to UBP1 interacting protein 1a [Arabidopsis thaliana] GI:19574236; contains InterPro entry IPR000504: RNA-binding region RNP-1 (RNA recognition motif) (RRM)
251750_at	At3g55710	glucuronosyl transferase - like protein glucuronosyl transferase homolog, Lycopersicon esculentum, PIR:S39507
254764_at	At4g13250	short-chain dehydrogenase/reductase family protein contains INTERPRO family IPR002198 Short-chain dehydrogenase/reductase (SDR) superfamily
245270_at	At4g14960	tubulin alpha-6 chain (TUA6) nearly identical to SP|P29511 Tubulin alpha-6 chain {Arabidopsis thaliana}
255826_at	At2g40490	uroporphyrinogen decarboxylase (UPD), putative similar to uroporphyrinogen decarboxylase (chloroplast) from Nicotiana tabacum [SP|Q42967], Hordeum vulgare [SP|Q42855], Zea mays [SP|O81220]; contains Pfam domain uroporphyrinogen decarboxylase (URO-D) PF01208
245861_at	At5g28300	GTL1 - like protein GTL1, Arabidopsis thaliana, EMBL:ATAJ3215
254959_at	At4g10955	lipase (class 3) family contains Pfam profile PF01764: Lipase
261593_at	At1g33170	dehydration-induced protein family similar to early-responsive to dehydration stress ERD3 protein [Arabidopsis thaliana] GI:15320410; contains Pfam profile PF03141: Putative methyltransferase
254820_s_at	At4g12510	protease inhibitor/seed storage/lipid transfer protein (LTP) family similar to 14 kDa polypeptide [Catharanthus roseus] GI:407410; contains Pfam protease inhibitor/seed storage/LTP family domain PF00234
255332_at	At4g04340	ERD4 protein-related similar to ERD4 protein (early-responsive to dehydration stress) [Arabidopsis thaliana] GI:15375406; contains Pfam profile PF02714: Domain of unknown function DUF221
259801_at	At1g72230	plastocyanin-like domain containing protein similar to blue copper protein SP:Q41001 from [Pisum sativum]
257985_at	At3g20810	expressed protein
245915_s_at	At5g19770	tubulin alpha-3/alpha-5 chain (TUA3) nearly identical to SP|P20363 Tubulin alpha-3/alpha-5 chain {Arabidopsis thaliana}
266921_at	At2g45970	cytochrome P450, putative
248527_at	At5g50740	copper chaperone (CCH)-related low similarity to copper homeostasis factor [GI:3168840][PMID: 9701579]; similar to farnesylated protein ATFP3 [GI:4097547]; contains Pfam profile PF00403: Heavy-metal-associated domain
246505_at	At5g16250	expressed protein hypothetical protein F16B3.27 - Arabidopsis thaliana, EMBL:AC021640
258684_at	At3g08680	leucine-rich repeat transmembrane protein kinase, putative contains Pfam profile: PF00069 Eukaryotic protein kinase domain, PF00560 leucine Rich Repeat (5 copies)
266175_at	At2g02450	No apical meristem (NAM) protein family contains Pfam PF02365: No apical meristem (NAM) domain
260548_at	At2g43360	biotin synthase (BioB) (BIO2) identical to SP|P54967 Pfam profile PF04055: radical SAM domain protein
257203_at	At3g23730	xyloglucan endotransglycosylase, putative similar to xyloglucan endotransglycosylase-related protein GI:1244760 from [Arabidopsis thaliana]
245138_at	At2g45190	abnormal floral organs protein (AFO) (FIL) YABBY1 (YABBY1) annotation temporarily based on supporting cDNA gi|4322476|gb|AF087015.1|AF087015
261129_at	At1g04820	tubulin alpha-2/alpha-4 chain (TUA4) nearly identical to SP:P29510 Tubulin alpha-2/alpha-4 chain from [Arabidopsis thaliana]
249750_at	At5g24570	expressed protein
264799_at	At1g08550	violaxanthin de-epoxidase precursor, putative similar to EST gb|N37612
262797_at	At1g20840	transporter - related low similarity to D-xylose proton-symporter [Lactobacillus brevis] GI:2895856; contains Pfam profile PF00083: major facilitator superfamily protein
253233_at	At4g34290	expressed protein various predicted proteins
255709_at	At4g00180	YABBY3 axial regulator -related
259430_at	At1g01610	expressed protein similar to unknown protein GI:3335359 from [Arabidopsis thaliana]
252468_at	At3g46970	starch phosphorylase, putative similar to alpha-glucan phosphorylase, H isozyme SP:P32811 from [Solanum tuberosum]
247161_at	At5g65810	expressed protein similar to unknown protein (emb|CAB66910.1)
258796_at	At3g04630	expressed protein
259784_at	At1g29450	auxin-induced (indole-3-acetic acid induced) protein, putative similar to auxin-induced protein 6B (SP:P33083) [Glycine max]
247902_at	At5g57350	ATPase 3, plasma membrane-type (proton pump 3) nearly identical to SP|P20431 ATPase 3, plasma membrane-type (EC 3.6.3.6) (Proton pump 3) {Arabidopsis thaliana}; contains InterPro accession IPR001757: ATPase, E1-E2 type
251586_at	At3g58070	zinc finger-related protein several zinc finger proteins - Arabidopsis thaliana
245947_at	At5g19530	spermine synthase (ACL5)
249818_at	At5g23860	beta tubulin annotation temporarily based on supporting cDNA gi|15451225|gb|AY054693.1|
265451_at	At2g46490	expressed protein
245319_at	At4g16146	expressed protein
257003_at	At3g14110	tetratricopeptide repeat (TPR)-containing protein contains Pfam profile PF00515: TPR Domain
266873_at	At2g44740	cyclin family similar to cyclin 2 [Trypanosoma brucei] GI:7339572, cyclin 6 [Trypanosoma cruzi] GI:12005317; contains Pfam profile PF00134: Cyclin, N-terminal domain
260371_at	At1g69690	TCP family transcription factor, putative similar to PCF1 (GI:2580438) and PCF2 [(GI:2580440) Oryza sativa]
258956_at	At3g01440	PsbQ domain protein family, putative photosystem II oxygen-evolving complex protein;
253581_at	At4g30660	stress responsive protein homolog low temperature and salt responsive protein LTI6A - Arabidopsis thaliana,PID:g4039153
251855_at	At3g54690	sugar isomerase (SIS) domain-containing protein similar to SP|Q47334 Polysialic acid capsule expression protein kpsF {Escherichia coli}; contains Pfam profiles PF01380: sugar isomerase (SIS) domain, PF00571: CBS domain
257938_at	At3g19820	cell elongation protein (DWARF1) (DIMINUTO) (DIM) identical to GB:S71189 [SP|Q39085] from [Arabidopsis thaliana]; contains Pfam FAD binding domain PF01565
248427_at	At5g51750	subtilisin-like serine protease similar to subtilisin-like protease GI:3687307 from [Lycopersicon esculentum]
258552_at	At3g07010	polysaccharide lyase family 1 (pectate lyase) similar to pectate lyase GP:14531296 from [Fragaria x ananassa]
257636_at	At3g26200	cytochrome P450 71B22 Identical to cytochrome P450 71B22 (SP:Q9LTM1)[Arabidopsis thaliana];contains Pfam profile: PF00067 cytochrome P450
251788_at	At3g55420	expressed protein
245357_at	At4g17560	ribosomal protein L19, putative similar to plastid ribosomal protein L19 precursor [Spinacia oleracea] gi|7582403|gb|AAF64312
255692_at	At4g00400	expressed protein
261226_at	At1g20190	expansin, putative (EXP11) similar to GB:U30460 from [Cucumis sativus]; alpha-expansin gene family, PMID:11641069
263628_at	At2g04780	fasciclin-like arabinogalactan-protein (FLA7) identical to gi_13377782_gb_AAK20860
250649_at	At5g06690	thioredoxin family low similiarity to SP|P34723 Thioredoxin {Penicillium chrysogenum}; contains Pfam profile: PF00085 Thioredoxin
256237_at	At3g12610	DNA-damage-repair/toleration protein, putative (DRT100) similar to DNA-damage-repair/toleration protein DRT100 [Precursor] SWISS-PROT:Q00874, NCBI_gi:5701788; contains multiple LRR repeats Pfam profile: PF00560
254221_at	At4g23820	polygalacturonase, putative polygalacturonase (EC 3.2.1.15) - avocado, EMBL:X66426
264025_at	At2g21050	amino acid permease, putative similar to AUX1 [Arabidopsis thaliana] GI:1531758; contains Pfam profile PF01490: Transmembrane amino acid transporter protein
245789_at	At1g32090	ERD4 protein-related similar to ERD4 protein (early-responsive to dehydration stress) [Arabidopsis thaliana] GI:15375406; contains Pfam profile PF02714: Domain of unknown function DUF221
260412_at	At1g69830	alpha-amylase (1,4-alpha-D-glucan glucanohydrolase), putative similar to SP|P17859 Alpha-amylase precursor (EC 3.2.1.1) (1,4-alpha-D-glucan glucanohydrolase) {Vigna mungo}, alpha-amylase [Malus x domestica] GI:7532799; contains Pfam profile PF00128: Alpha amylase, catalytic domain
246231_at	At4g37080	expressed protein
255931_at	At1g12710	F-box protein (SKP1 interacting partner 3-related) contains Pfam profile PF00646: F-box domain
246483_at	At5g16000	receptor protein kinase-related protein probable somatic embryogenesis receptor-like kinase - Daucus carota, EMBL:U93048
264900_at	At1g23080	auxin efflux carrier, putative similar to efflux carrier of polar auxin transport [Brassica juncea] gi|12331173|emb|CAC24691
255331_at	At4g04330	expressed protein
258938_at	At3g10080	germin-like protein family similar to germin-like protein 2 [Oryza sativa] GI:2655287
265699_at	At2g03550	expressed protein similar to PrMC3 [Pinus radiata] GI:5487873; contains an esterase/lipase/thioesterase active site serine domain (prosite: PS50187)
266500_at	At2g06925	phospholipase A2 family protein contains INTERPRO domain IPR001211 phospholipase A2
251181_at	At3g62820	pectinesterase - related low similarity to pectinesterase from Arabidopsis thaliana SP|Q43867, Lycopersicon esculentum SP|Q43143; contains Pfam profile PF04043: Plant invertase/pectin methylesterase inhibitor
256601_s_at	At3g28290	At14a identical to At14a protein GI:11994573 [Arabidopsis thaliana] [Gene 230 (1), 33-40 (1999)]
259166_at	At3g01670	expressed protein
265277_at	At2g28410	predicted GPI-anchored protein annotation temporarily based on supporting cDNA gi|26450172|dbj|AK117544.1|
265400_at	At2g10940	protease inhibitor/seed storage/lipid transfer protein (LTP) family similar to proline-rich cell wall protein [Medicago sativa] GI:3818416; contains Pfam profile PF00234 Protease inhibitor/seed storage/LTP family
258222_at	At3g15680	zinc finger protein -related contains Pfam profile: PF00641 Zn-finger in Ran binding protein and others
246919_at	At5g25460	expressed protein hypothetical protein - Ricinus communis, EMBL:Z81012
250565_at	At5g08000	glycosyl hydrolase family 17 similar to beta-1,3-glucanase GI:15150341 from [Camellia sinensis]; C-terminal homology only
255517_at	At4g02290	glycosyl hydrolase family 9 similar to endo-1,4-beta glucanase; ATCEL2 GI:3132891 from [Arabidopsis thaliana]
250327_at	At5g12050	serine rich protein -related predicted proteins, Arabidopsis thaliana
264146_at	At1g02205	CER1 protein identical to maize gl1 homolog (glossy1 locus) GI:1209703 and CER1 GI:1199467 from [Arabidopsis thaliana]
251036_at	At5g02160	expressed protein
261639_at	At1g50010	tubulin alpha-2/alpha-4 chain (TUA2) identical to tubulin alpha-2/alpha-4 chain SP|P29510 GB:P29510 from [Arabidopsis thaliana]
254122_at	At4g24510	CER2 identical to (CER2) [Arabidopsis thaliana] GI:1213594; contains Pfam profile PF02458: Transferase family
247348_at	At5g63810	glycosyl hydrolase family 35 (beta-galactosidase) similar to beta-galactosidase GI:7939621 from [Lycopersicon esculentum]
248656_at	At5g48460	fimbrin 2 (gb|AAB97844.1)
265478_at	At2g15890	expressed protein
258751_at	At3g05890	low temperature and salt responsive protein (LTI6B) identical to low temperature and salt responsive protein (LTI6B) GB:AAC97511 [Arabidopsis thaliana]
245637_at	At1g25230	calcineurin-like phosphoesterase family contains Pfam profile: PF00149 calcineurin-like phosphoesterase
257793_at	At3g26960	expressed protein
251395_at	At2g45470	fasciclin-like arabinogalactan-protein (FLA8)
258196_at	At3g13980	expressed protein
248921_at	At5g45950	GDSL-motif lipase/hydrolase protein similar to family II lipase EXL3 (GI:15054386) and EXL1 (GI:15054382) [Arabidopsis thaliana], anther-specific proline-rich protein APG [Arabidopsis thaliana] GI:22599; contains Pfam profile PF00657: Lipase/Acylhydrolase with GDSL-like motif
267265_at	At2g22980	serine carboxypeptidase -related
252280_at	At3g49260	SF16 -related protein SF16 protein, pollen specific, helianthus annuus, PIR:T13992
260081_at	At1g78170	expressed protein
267158_at	At2g37640	expansin, putative (EXP3) identical to Alpha-expansin 3 precursor (At-EXP3)[Arabidopsis thaliana] SWISS-PROT:O80932; alpha-expansin gene family, PMID:11641069
258054_at	At3g16240	delta tonoplast integral protein (delta-TIP) identical to delta tonoplast integral protein (delta-TIP) GB:U39485 [Arabidopsis thaliana] (Plant Cell 8 (4), 587-599 (1996))
261230_at	At1g20010	tubulin beta-5 chain (TUB5) nearly identical to SP|P29513 Tubulin beta-5 chain {Arabidopsis thaliana}
251920_at	At3g53900	uracil phosphoribosyltransferase-related protein uracil phosphoribosyltransferase - Nicotiana tabacum, PIR:T03969
262236_at	At1g48330	expressed protein similar to hypothetical protein GI:9294146 from [Arabidopsis thaliana]
249174_at	At5g42900	expressed protein similar to unknown protein (pir||T05226)
266588_at	At2g14890	arabinogalactan-protein (AGP9) identical to gi|10880495|gb|AAG24277
253971_at	At4g26530	fructose-bisphosphate aldolase, putative strong similarity to SP|P22197 Fructose-bisphosphate aldolase, cytoplasmic isozyme (EC 4.1.2.13) {Arabidopsis thaliana}
263867_at	At2g36830	major intrinsic protein (MIP) family contains Pfam profile: MIP PF00230
250437_at	At5g10430	arabinogalactan-protein (AGP4) identical to gi_3883126_gb_AAC77826
246066_at	At5g19400	expressed protein predicted proteins, Homo sapiens
253522_at	At4g31290	expressed protein cation transport protein ChaC, Escherichia coli, PIR2:G64868
266460_at	At2g47930	proline-rich protein family contains proline-rich extensin domains, INTERPRO:IPR002965
249996_at	At5g18600	glutaredoxin protein family contains glutaredoxin domain, INTERPRO:IPR002109
261975_at	At1g64640	plastocyanin-like domain containing protein contains InterPro:IPR003245 plastocyanin-like domain
246573_at	At1g31680	copper amine oxidase -related similar to copper amine oxidase GI:4651202 from [Pisum sativum]
246519_at	At5g15780	proline-rich protein other proline-rich proteins
261825_at	At1g11545	xyloglucan endotransglycosylase, putative similar to endo-xyloglucan transferase GI:2244732 from [Gossypium hirsutum]
256021_at	At1g58270	expressed protein contains Pfam profile: PF00917 MATH domain
262978_at	At1g75780	tubulin beta-1 chain (TUB1) nearly identical to SP|P12411 Tubulin beta-1 chain {Arabidopsis thaliana}
247189_at	At5g65390	arabinogalactan-protein (AGP7)
257365_x_at	At2g26020	plant defensin protein, putative (PDF1.2b) plant defensin protein family member, personal communication, Bart Thomma (Bart.Thomma@agr.kuleuven.ac.be); similar to antifungal protein 1 preprotein [Raphanus sativus] gi|609322|gb|AAA69541
247478_at	At5g62360	pectinesterase family similar to pectinesterase from Arabidosis thaliana SP|Q42534, Lycopersicon esculentum SP|Q43143; contains Pfam profile PF04043: Plant invertase/pectin methylesterase inhibitor
