# Supplementary material for: A Role for Nonsense-Mediated mRNA Decay in Plants: Pathogen Responses Are Induced in Arabidopsis thaliana NMD Mutants
Source: PLoS One. 2012 Feb 22;7(2):e31917. doi: 10.1371/journal.pone.0031917 (PMC3284524; doi:10.1371/journal.pone.0031917)
Supplement: Table S3 — KOGs represented by Arabidopsis common NMD genes. The shading indicates the number of species for which genes belonging to the given KOG are up-regulated in response to abrogation of NMD. Darker shades indicate a greater number of species. (XLS) [file pone.0031917.s004.xls]

## Sheet: S3
Table S3. KOGs represented by Arabidopsis core NMD genes.
1 indicates that they are also represented by NMD-regulated genes in the given organism
KOG I.D.	KOG Description	Drosophila	HeLa cells	Yeast
COG0515:	Serine/threonine protein kinase	1	1	1
KOG2162:	Nonsense-mediated mRNA decay protein	1	1	1
COG0553:	Superfamily II DNA/RNA helicases, SNF2 family	1	1	0
COG4886:	Leucine-rich repeat (LRR) protein	1	1	0
KOG0504:	FOG: Ankyrin repeat	1	0	1
COG0477:	Permeases of the major facilitator superfamily	1	0	1
COG0625:	Glutathione S-transferase	1	0	1
COG1131:	ABC-type multidrug transport system, ATPase component	1	0	1
COG2124:	Cytochrome P450	1	0	1
KOG0867:	Glutathione S-transferase	1	0	1
KOG0157:	Cytochrome P450 CYP4/CYP19/CYP26 subfamilies	1	0	1
COG0457:	FOG: TPR repeat	0	1	1
COG1601:	Translation initiation factor 2, beta subunit (eIF-2beta)/eIF-5 N-terminal domain	1	0	0
KOG1192:	UDP-glucuronosyl and UDP-glucosyl transferase	1	0	0
KOG1565:	Gelatinase A and related matrix metalloproteases	1	0	0
KOG2767:	Translation initiation factor 5 (eIF-5)	1	0	0
KOG4177:	Ankyrin	1	0	0
COG0484:	DnaJ-class molecular chaperone with C-terminal Zn finger domain	0	1	0
COG0500:	SAM-dependent methyltransferases	0	1	0
KOG0583:	Serine/threonine protein kinase	0	1	0
KOG0619:	FOG: Leucine rich repeat	0	1	0
KOG0714:	Molecular chaperone (DnaJ superfamily)	0	1	0
KOG1001:	Helicase-like transcription factor HLTF/DNA helicase RAD5, DEAD-box superfamily	0	1	0
KOG1052:	Glutamate-gated kainate-type ion channel receptor subunit GluR5 and related subunits	0	1	0
COG0443:	Molecular chaperone	0	0	1
COG0446:	Uncharacterized NAD(FAD)-dependent dehydrogenases	0	0	1
COG0524:	Sugar kinases, ribokinase family	0	0	1
COG0697:	Permeases of the drug/metabolite transporter (DMT) superfamily	0	0	1
COG0842:	ABC-type multidrug transport system, permease component	0	0	1
COG1132:	ABC-type multidrug transport system, ATPase and permease components	0	0	1
COG1404:	Subtilisin-like serine proteases	0	0	1
COG1657:	Squalene cyclase	0	0	1
COG1953:	Cytosine/uracil/thiamine/allantoin permeases	0	0	1
COG5147:	Myb superfamily proteins, including transcription factors and mRNA splicing factors	0	0	1
KOG2466:	Uridine permease/thiamine transporter/allantoin transport	0	0	1
KOG0054:	Multidrug resistance-associated protein/mitoxantrone resistance protein, ABC superfamily	0	0	1
KOG0065:	Pleiotropic drug resistance proteins (PDR1-15), ABC superfamily	0	0	1
KOG0254:	Predicted transporter (major facilitator superfamily)	0	0	1
KOG0101:	Molecular chaperones HSP70/HSC70, HSP70 superfamily	0	0	1
KOG0497:	Oxidosqualene-lanosterol cyclase and related proteins	0	0	1
KOG1336:	Monodehydroascorbate/ferredoxin reductase	0	0	1
COG0029:	Aspartate oxidase	0	0	0
COG0077:	Prephenate dehydratase	0	0	0
COG0159:	Tryptophan synthase alpha chain	0	0	0
COG0229:	Conserved domain frequently associated with peptide methionine sulfoxide reductase	0	0	0
COG0277:	FAD/FMN-containing dehydrogenases	0	0	0
COG0326:	Molecular chaperone, HSP90 family	0	0	0
COG0465:	ATP-dependent Zn proteases	0	0	0
COG0526:	Thiol-disulfide isomerase and thioredoxins	0	0	0
COG0534:	Na+-driven multidrug efflux pump	0	0	0
COG0545:	FKBP-type peptidyl-prolyl cis-trans isomerases 1	0	0	0
COG0547:	Anthranilate phosphoribosyltransferase	0	0	0
COG0574:	Phosphoenolpyruvate synthase/pyruvate phosphate dikinase	0	0	0
COG0591:	Na+/proline symporter	0	0	0
COG0656:	Aldo/keto reductases, related to diketogulonate reductase	0	0	0
COG1169:	Isochorismate synthase	0	0	0
COG1252:	NADH dehydrogenase, FAD-containing subunit	0	0	0
COG1503:	Peptide chain release factor 1 (eRF1)	0	0	0
COG1791:	Uncharacterized conserved protein, contains double-stranded beta-helix domain	0	0	0
COG2032:	Cu/Zn superoxide dismutase	0	0	0
COG2072:	Predicted flavoprotein involved in K+ transport	0	0	0
COG2132:	Putative multicopper oxidases	0	0	0
COG2267:	Lysophospholipase	0	0	0
COG2273:	Beta-glucanase/Beta-glucan synthetase	0	0	0
COG2304:	Uncharacterized protein containing a von Willebrand factor type A (vWA) domain	0	0	0
COG2340:	Uncharacterized protein with SCP/PR1 domains	0	0	0
COG2723:	Beta-glucosidase/6-phospho-beta-glucosidase/beta-galactosidase	0	0	0
COG2939:	Carboxypeptidase C (cathepsin A)	0	0	0
COG3104:	Dipeptide/tripeptide permease	0	0	0
COG3315:	O-Methyltransferase involved in polyketide biosynthesis	0	0	0
COG3386:	Gluconolactonase	0	0	0
COG3491:	Isopenicillin N synthase and related dioxygenases	0	0	0
COG3979:	Uncharacterized protein contain chitin-binding domain type 3	0	0	0
COG4630:	Xanthine dehydrogenase, iron-sulfur cluster and FAD-binding subunit A	0	0	0
COG4631:	Xanthine dehydrogenase, molybdopterin-binding subunit B	0	0	0
COG4677:	Pectin methylesterase	0	0	0
COG5061:	Oxidoreductin, endoplasmic reticulum membrane-associated protein involved in disulfide bond formation	0	0	0
COG5091:	Suppressor of G2 allele of skp1 and related proteins	0	0	0
COG5126:	Ca2+-binding protein (EF-Hand superfamily)	0	0	0
COG5184:	Alpha-tubulin suppressor and related RCC1 domain-containing proteins	0	0	0
COG5190:	TFIIF-interacting CTD phosphatases, including NLI-interacting factor	0	0	0
COG5224:	CCAAT-binding factor, subunit B	0	0	0
COG5407:	Preprotein translocase subunit Sec63	0	0	0
COG5540:	RING-finger-containing ubiquitin ligase	0	0	0
KOG0014:	MADS box transcription factor	0	0	0
KOG0019:	Molecular chaperone (HSP90 family)	0	0	0
KOG0027:	Calmodulin and related proteins (EF-Hand superfamily)	0	0	0
KOG0028:	Ca2+-binding protein (centrin/caltractin), EF-Hand superfamily protein	0	0	0
KOG0048:	Transcription factor, Myb superfamily	0	0	0
KOG0059:	Lipid exporter ABCA1 and related proteins, ABC superfamily	0	0	0
KOG0103:	Molecular chaperones HSP105/HSP110/SSE1, HSP70 superfamily	0	0	0
KOG0104:	Molecular chaperones GRP170/SIL1, HSP70 superfamily	0	0	0
KOG0143:	Iron/ascorbate family oxidoreductases	0	0	0
KOG0156:	Cytochrome P450 CYP2 subfamily	0	0	0
KOG0190:	Protein disulfide isomerase (prolyl 4-hydroxylase beta subunit)	0	0	0
KOG0191:	Thioredoxin/protein disulfide isomerase	0	0	0
KOG0374:	Serine/threonine specific protein phosphatase PP1, catalytic subunit	0	0	0
KOG0376:	Serine-threonine phosphatase 2A, catalytic subunit	0	0	0
KOG0379:	Kelch repeat-containing proteins	0	0	0
KOG0406:	Glutathione S-transferase	0	0	0
KOG0430:	Xanthine dehydrogenase	0	0	0
KOG0441:	Cu2+/Zn2+ superoxide dismutase SOD1	0	0	0
KOG0498:	K+-channel ERG and related proteins, contain PAS/PAC sensor domain	0	0	0
KOG0543:	FKBP-type peptidyl-prolyl cis-trans isomerase	0	0	0
KOG0568:	Molecular chaperone (DnaJ superfamily)	0	0	0
KOG0598:	Ribosomal protein S6 kinase and related proteins	0	0	0
KOG0605:	NDR and related serine/threonine kinases	0	0	0
KOG0626:	Beta-glucosidase, lactase phlorizinhydrolase, and related proteins	0	0	0
KOG0648:	Predicted NUDIX hydrolase FGF-2 and related proteins	0	0	0
KOG0661:	MAPK related serine/threonine protein kinase	0	0	0
KOG0675:	Calnexin	0	0	0
KOG0688:	Peptide chain release factor 1 (eRF1)	0	0	0
KOG0713:	Molecular chaperone (DnaJ superfamily)	0	0	0
KOG0721:	Molecular chaperone (DnaJ superfamily)	0	0	0
KOG0743:	AAA+-type ATPase	0	0	0
KOG0749:	Mitochondrial ADP/ATP carrier proteins	0	0	0
KOG0764:	Mitochondrial FAD carrier protein	0	0	0
KOG0800:	FOG: Predicted E3 ubiquitin ligase	0	0	0
KOG0856:	Predicted pilin-like transcription factor	0	0	0
KOG0951:	RNA helicase BRR2, DEAD-box superfamily	0	0	0
KOG1030:	Predicted Ca2+-dependent phospholipid-binding protein	0	0	0
KOG1187:	Serine/threonine protein kinase	0	0	0
KOG1223:	Isochorismate synthase	0	0	0
KOG1237:	H+/oligopeptide symporter	0	0	0
KOG1263:	Multicopper oxidases	0	0	0
KOG1269:	SAM-dependent methyltransferases	0	0	0
KOG1282:	Serine carboxypeptidases (lysosomal cathepsin A)	0	0	0
KOG1303:	Amino acid transporters	0	0	0
KOG1309:	Suppressor of G2 allele of skp1	0	0	0
KOG1347:	Uncharacterized membrane protein, predicted efflux pump	0	0	0
KOG1399:	Flavin-containing monooxygenase	0	0	0
KOG1426:	FOG: RCC1 domain	0	0	0
KOG1438:	Anthranilate phosphoribosyltransferase	0	0	0
KOG1455:	Lysophospholipase	0	0	0
KOG1520:	Predicted alkaloid synthase/Surface mucin Hemomucin	0	0	0
KOG1561:	CCAAT-binding factor, subunit B (HAP2)	0	0	0
KOG1577:	Aldo/keto reductase family proteins	0	0	0
KOG1581:	UDP-galactose transporter related protein	0	0	0
KOG1584:	Sulfotransferase	0	0	0
KOG1589:	Uncharacterized conserved protein	0	0	0
KOG1591:	Prolyl 4-hydroxylase alpha subunit	0	0	0
KOG1603:	Copper chaperone	0	0	0
KOG1605:	TFIIF-interacting CTD phosphatase, including NLI-interacting factor (involved in RNA polymerase II regulation)	0	0	0
KOG1703:	Adaptor protein Enigma and related PDZ-LIM proteins	0	0	0
KOG1752:	Glutaredoxin and related proteins	0	0	0
KOG1815:	Predicted E3 ubiquitin ligase	0	0	0
KOG2027:	Spindle pole body protein	0	0	0
KOG2107:	Uncharacterized conserved protein, contains double-stranded beta-helix domain	0	0	0
KOG2348:	Urea transporter	0	0	0
KOG2403:	Succinate dehydrogenase, flavoprotein subunit	0	0	0
KOG2495:	NADH-dehydrogenase (ubiquinone)	0	0	0
KOG2608:	Endoplasmic reticulum membrane-associated oxidoreductin involved in disulfide bond formation	0	0	0
KOG2668:	Flotillins	0	0	0
KOG2797:	Prephenate dehydratase	0	0	0
KOG2947:	Carbohydrate kinase	0	0	0
KOG3017:	Defense-related protein containing SCP domain	0	0	0
KOG3457:	Sec61 protein translocation complex, beta subunit	0	0	0
KOG3473:	RNA polymerase II transcription elongation factor Elongin/SIII, subunit elongin C	0	0	0
KOG4175:	Tryptophan synthase alpha chain	0	0	0
KOG4197:	FOG: PPR repeat	0	0	0
KOG4658:	Apoptotic ATPase	0	0	0
KOG4742:	Predicted chitinase	0	0	0
	Not present in Arabidopsis:
KOG2504:	Monocarboxylate transporter	1	1	1
