# Supplementary material for: A Role for Nonsense-Mediated mRNA Decay in Plants: Pathogen Responses Are Induced in Arabidopsis thaliana NMD Mutants
Source: PLoS One. 2012 Feb 22;7(2):e31917. doi: 10.1371/journal.pone.0031917 (PMC3284524; doi:10.1371/journal.pone.0031917)
Supplement: Table S5 — Genes that are both regulated by NMD factors and have a role in auxin synthesis, or in the utilisation of chorismate. Where a gene is commonly up-regulated in all three NMD mutant lines it is shaded red. Orange indicates up-regulation in at least two NMD mutant lines and yellow indicates up-regulation in only one. Genes that are down-regulated in a mutant line are shaded light green. Those genes commonly down-regulated in two NMD mutant lines are coloured dark green. (XLS) [file pone.0031917.s006.xls]

## Sheet: S5
Supplementary Table 5. Genes that are both regulated by NMD factors and have a role in auxin synthesis, or in the utilisation of chorismate.
AAO1	indole-3-acetaldehyde oxidase	At5g20960	Common NMD	Auxin synthesis
TSA1/trp3	tryptophan synthase alpha subunit	At3g54640	Common NMD	Auxin synthesis
	CYP79B2	At4g39950	Common NMD	Auxin synthesis
TRP1, pat1	anthranilate phosphoribosyl transferase-1	At5g17990	Common NMD	Auxin synthesis
TSA1/TRP3	Tryptophan synthase alpha	At3g54640	Common NMD	Chorismate to Tryptophan
ADT4		At3g44720	Common NMD	Chorismate to phenylalanine
ICS1/SID2	ISOCHORISMATE SYNTHASE	At1g74710	Common NMD	Chorismate to SA
	CYP79B3	At2g22330	upf1-5 & upf3-1	Auxin synthesis
SUR2, ATR4	CYP83B1	At4g31500	upf1-5 & upf3-1	Auxin synthesis
CYP71A13		At2g30770	upf1-5 & upf3-1	Auxin synthesis
ADT5		At5g22630	upf1-5 & upf3-1	Chorismate to phenylalanine
AtMES9		At4g37150	upf1-5 & upf3-1	Methyl salicylate to SA
At2g04400	IGPS	At2g04400	upf3-1 & smg7-1	Auxin synthesis
	Indole-3-glycerol phosphate synthase	At2g04400	upf3-1 & smg7-1	Chorismate to Tryptophan
AMI1	indole-3-acetamide hydrolase	At1g08980	upf1-5	Auxin synthesis
NIT3	indole-3-acetonitrile nitrilase	At3g44320	upf3-1	Auxin synthesis
	DAHP synthetase	At1g22410	upf3-1	Auxin synthesis
ASA1, AMT1	anthranilate synthase	At5g05730	upf3-1	Auxin synthesis
DAHPS1	3-deoxy-d-arabinoheptulosonate-7-phosphate-synthase	At1g22410	upf3-1	Shikimate
ASA1	Anthranilate synthase	At5g05730	upf3-1	Chorismate to Tryptophan
UGT74F2		At2g43820	upf3-1	Chorismate to SA
ADT3	Prephenate dehydratase	At2g27820	DWN in smg7-1	Chorismate to phenylalanine
ADT1	Arogenate dehydratase	At1g11790	DWN in upf3-1 and smg7-1	Chorismate to phenylalanine
AtMES7		At2g23560	DWN in upf3-1 and upf1-5	Methyl salicylate to SA
	Key to cell highlighting
	Commonly up-regulated in all three NMD mutant lines
	Commonly up-regulated in two of the three NMD mutant lines
	Up-regulated in one of the three mutant lines
	Down-regulated in one of the three NMD mutant lines
	Commonly down-regulated in two of the three NMD mutant lines
	None of these genes were commonly down-regulated in all three NMD mutant lines
