# Supplementary material for: A Role for Nonsense-Mediated mRNA Decay in Plants: Pathogen Responses Are Induced in Arabidopsis thaliana NMD Mutants
Source: PLoS One. 2012 Feb 22;7(2):e31917. doi: 10.1371/journal.pone.0031917 (PMC3284524; doi:10.1371/journal.pone.0031917)
Supplement: Table S6 — Putative NMD-targeted features of the common NMD genes. The 23 genes that are not in the pathogen-responsive clade are highlighted. (XLSX) [file pone.0031917.s007.xlsx]

## Sheet: Sheet1
Table S6: Putative NMD target features in the 206 'common NMD' genes		Count
		104	70	22	10	41	35	3	180
Common	Putative NMD feature	None	Upstream open reading frame	Long 3'UTR	3'UTR with an intron	5'UTR with an intron	Predicted splice variants	Pseudogene	COUNT
At1g29950	upstream open reading frame, predicted splice variants, 5'UTR with an intron, 3'UTR with an intron, long 3'UTR		X	X	X	X	X		5
At5g64340	uORF, 5'UTR with an intron, long 3'UTR		X	X		X			3
At5g03190	upstream open reading frame, predicted splice variants, 5'UTR with an intron		X			X	X		3
At1g78290	upstream open reading frame, predicted splice variants, 5'UTR with an intron		X			X	X		3
At5g59780	upstream open reading frame, predicted splice variants		X				X		2
At5g52550	uORF, 5'UTR with an intron		X			X			2
At5g45430	uORF, 5'UTR with an intron		X			X			2
At5g35490	uORF, long 3'UTR		X	X					2
At3g55520	uORF, 5'UTR with an intron		X		X				2
At1g07010	uORF, long 3'UTR		X	X					2
At1g36730	5'UTR with an intron, long 3'UTR			X		X			2
At3g06210	uORF, 5'UTR with an intron		X			X			2
At1g05160	uORF, 5'UTR with an intron		X			X			2
At4g15440	uORF		X						1
At3g18000	uORF		X						1
At1g52000	5'UTR with an intron					X			1
At2g18600	5'UTR with an intron					X			1
At5g42760	no	X							0
At5g03555	no	X							0
At3g26320	no	X							0
At3g26540	no	X							0
At1g59930	no	X							0
At2g30790	no	X							0
At4g33300	upstream open reading frame, predicted splice variants, 5'UTR with an intron, 3'UTR with an intron, long 3'UTR		X	X	X	X	X		5
At5g20960	upstream open reading frame, predicted splice variants, 3'UTR with an intron, long 3'UTR		X	X	X		X		4
At5g63760	upstream open reading frame, predicted splice variants, 3'UTR with an intron, long 3'UTR		X	X	X		X		4
At5g47880	predicted splice variants, 5'UTR with an intron, 3'UTR with an intron, long 3'UTR			X	X	X	X		4
At4g33050	predicted splice variants, 5'UTR with an intron, 3'UTR with an intron, long 3'UTR			X	X	X	X		4
At2g01100	upstream open reading frame, predicted splice variants, 5'UTR with an intron, long 3'UTR		X	X		X	X		4
At4g15530	upstream open reading frame, predicted splice variants, 5'UTR with an intron		X			X	X		3
At5g43910	predicted splice variants, 3'UTR with an intron, long 3'UTR			X	X		X		3
At3g60540	upstream open reading frame, predicted splice variants, 5'UTR with an intron		X			X	X		3
At3g48090	upstream open reading frame, predicted splice variants, 5'UTR with an intron		X			X	X		3
At3g29575	upstream open reading frame, predicted splice variants, 5'UTR with an intron		X			X	X		3
At3g15430	upstream open reading frame, predicted splice variants, 5'UTR with an intron		X			X	X		3
At3g08720	upstream open reading frame, predicted splice variants, 5'UTR with an intron		X			X	X		3
At1g72830	upstream open reading frame, predicted splice variants, 5'UTR with an intron		X			X	X		3
At2g37760	upstream open reading frame, predicted splice variants, 5'UTR with an intron		X			X	X		3
At2g25000	uORF, long 3'UTR		X	X					2
At1g67850	predicted splice variants, 5'UTR with an intron					X	X		2
At4g16660	uORF, 5'UTR with an intron		X			X			2
At5g27830	upstream open reading frame, predicted splice variants		X				X		2
At5g66640	uORF, 5'UTR with an intron		X			X			2
At5g24210	uORF, 5'UTR with an intron		X			X			2
At4g23570	predicted splice variants, 5'UTR with an intron					X	X		2
At4g21830	predicted splice variants, 5'UTR with an intron					X	X		2
At4g05590	upstream open reading frame, predicted splice variants		X				X		2
At3g13380	uORF, 5'UTR with an intron		X			X			2
At2g47490	uORF, long 3'UTR		X	X					2
At3g10450	upstream open reading frame, predicted splice variants		X				X		2
At3g08730	uORF, 5'UTR with an intron		X			X			2
At1g15790	predicted splice variants, 5'UTR with an intron					X	X		2
At2g41410	uORF, long 3'UTR		X	X					2
At1g77840	uORF, 5'UTR with an intron		X			X			2
At2g17720	uORF, 3'UTR with an intron		X		X				2
At1g30640	uORF, 5'UTR with an intron		X			X			2
At1g08830	predicted splice variants, 5'UTR with an intron					X	X		2
At1g03850	predicted splice variants, long 3'UTR			X			X		2
At2g46450	uORF, 5'UTR with an intron		X			X			2
At2g04450	uORF, 5'UTR with an intron		X			X			2
At5g14760	5'UTR with an intron					X			1
At5g54860	uORF		X						1
At5g45500	uORF		X						1
At5g45380	uORF		X						1
At5g45110	uORF		X						1
At5g39520	uORF		X						1
At5g24530	uORF		X						1
At5g10380	uORF		X						1
At5g01540	uORF		X						1
At4g00700	uORF		X						1
At3g55960	long 3'UTR			X					1
At3g54640	uORF		X						1
At3g51450	uORF		X						1
At3g50930	uORF		X						1
At3g49120	uORF		X						1
At3g44720	long 3'UTR			X					1
At4g39950	uORF		X						1
At4g39830	uORF		X						1
At4g38560	predicted splice variants						X		1
At4g34135	predicted splice variants						X		1
At4g31800	predicted splice variants						X		1
At4g30270	uORF		X						1
At4g28390	5'UTR with an intron					X			1
At4g23140	predicted splice variants						X		1
At4g21180	5'UTR with an intron					X			1
At4g13180	no	X						X	1
At4g11890	predicted splice variants						X		1
At4g05020	long 3'UTR			X					1
At4g03320	long 3'UTR			X					1
At1g66960	uORF		X						1
At1g33560	uORF		X						1
At3g28890	3'UTR with an intron				X				1
At3g26090	uORF		X						1
At1g21250	uORF		X						1
At1g55210	uORF		X						1
At1g72280	uORF		X						1
At1g67920	uORF		X						1
At1g74100	uORF		X						1
At1g01340	uORF		X						1
At1g74710	predicted splice variants						X		1
At2g24160	pseudogene							X	1
At2g46400	uORF		X						1
At1g03290	5'UTR with an intron					X			1
At1g10340	predicted splice variants						X		1
At1g24140	uORF		X						1
At1g61140	long 3'UTR			X					1
At2g18160	uORF		X						1
At2g18660	long 3'UTR			X					1
At4g13900	pseudogene							X	1
At2g46600	no	X							0
At4g14365	no	X							0
At4g17670	no	X							0
At5g19875	no	X							0
At1g57630	no	X							0
At5g36220	no	X							0
At5g25260	no	X							0
At5g60800	no	X							0
At5g60900	no	X							0
At5g60950	no	X							0
At5g60280	no	X							0
At5g59140	no	X							0
At5g54610	no	X							0
At5g53370	no	X							0
At5g52760	no	X							0
At5g52640	no	X							0
At5g48540	no	X							0
At5g46230	no	X							0
At5g46050	no	X							0
At5g39670	no	X							0
At5g22570	no	X							0
At5g18470	no	X							0
At5g17990	no	X							0
At5g07340	no	X							0
At5g05750	no	X							0
At5g03350	no	X							0
At5g02490	no	X							0
At3g62600	no	X							0
At3g60470	no	X							0
At3g57260	no	X							0
At3g54960	no	X							0
At3g47780	no	X							0
At4g39030	no	X							0
At4g37370	no	X							0
At4g35180	no	X							0
At4g29520	no	X							0
At4g27830	no	X							0
At4g27860	no	X							0
At4g23810	no	X							0
At4g23200	no	X							0
At4g23260	no	X							0
At4g23310	no	X							0
At4g23320	no	X							0
At4g23150	no	X							0
At5g44810	Not in TAIR								0
At4g10500	no	X							0
At4g04500	no	X							0
At4g04540	no	X							0
At4g04490	no	X							0
At4g03450	no	X							0
At1g66880	no	X							0
At3g13100	no	X							0
At3g10500	no	X							0
At3g04110	no	X							0
At3g18250	no	X							0
At3g28950	no	X							0
At3g18830	no	X							0
At3g07720	no	X							0
At3g09940	no	X							0
At1g13340	no	X							0
At1g43910	no	X							0
At1g21240	no	X							0
At1g71040	no	X							0
At1g75040	no	X							0
At1g73800	no	X							0
At1g52890	no	X							0
At1g69930	no	X							0
At2g43510	no	X							0
At1g08050	no	X							0
At1g26420	no	X							0
At1g26390	no	X							0
At1g12200	no	X							0
At1g04980	no	X							0
At1g32940	no	X							0
At1g28480	no	X							0
At1g14360	no	X							0
At1g15520	no	X							0
At1g33720	no	X							0
At1g02930	no	X							0
At1g76960	no	X							0
At1g14870	no	X							0
At1g65690	no	X							0
At2g45510	no	X							0
At2g14610	no	X							0
At1g75170	no	X							0
At1g30900	no	X							0
At1g23840	no	X							0
At2g19190	no	X							0
At2g39420	no	X							0
At2g26400	no	X							0
At2g39210	no	X							0
At2g37970	no	X							0
At2g32800	no	X							0
At2g37710	no	X							0
At2g43570	no	X							0
At2g31880	no	X							0
At2g32680	no	X							0
At2g29120	no	X							0
