# Supplementary material for: A Role for Nonsense-Mediated mRNA Decay in Plants: Pathogen Responses Are Induced in Arabidopsis thaliana NMD Mutants
Source: PLoS One. 2012 Feb 22;7(2):e31917. doi: 10.1371/journal.pone.0031917 (PMC3284524; doi:10.1371/journal.pone.0031917)
Supplement: Table S7 — Microarray experiments represented in Figure 5 . Four databases were used to compile Figure 5. The identifiers for the experiments used are given beneath the url for the database from which they were retrieved. (XLSX) [file pone.0031917.s008.xlsx]

## Sheet: Sheet1
Table S7: Experiments included in Figure 5
NASCArrays: http://affymetrix.arabidopsis.info/narrays/experimentbrowse.pl	NCBI GEO: http://www.ncbi.nlm.nih.gov/gds/	EBI ArrayExpress: http://www.ebi.ac.uk/arrayexpress/	Ausubel Lab IMDS: http://ausubellab.mgh.harvard.edu/imds/experiment_list.jsp
NASCARRAYS-120	GEO: GSE10646	ArrayExpress: E-MEXP-547	IMDS: Comparison of Col wild-type and mutant sid2-2 (eds16) responses to Erysiphe orontii infection
NASCARRAYS-122	GEO: GSE12856	ArrayExpress: E-MEXP-739	IMDS: Comparison of response to Flg22 and OGs elicitors
NASCARRAYS-123	GEO: GSE2169	ArrayExpress: E-MEXP-81	IMDS: Erysiphe orontii infection, 5 dpi
NASCARRAYS-167	GEO: GSE431		IMDS: Erysiphe orontii infection, 7 dpi
NASCARRAYS-169	GEO: GSE9955		IMDS: Oligogalacturonide treatment of seedlings
NASCARRAYS-192			IMDS: Treatment of Columbia wild-type seedlings with crab-shell chitin and chitin octamer
NASCARRAYS-330
NASCARRAYS-340
NASCARRAYS-345
NASCARRAYS-355
NASCARRAYS-365
NASCARRAYS-392
NASCARRAYS-398
NASCARRAYS-414
NASCARRAYS-415
NASCARRAYS-454
NASCARRAYS-59
