# Supplementary material for: A Role for Nonsense-Mediated mRNA Decay in Plants: Pathogen Responses Are Induced in Arabidopsis thaliana NMD Mutants
Source: PLoS One. 2012 Feb 22;7(2):e31917. doi: 10.1371/journal.pone.0031917 (PMC3284524; doi:10.1371/journal.pone.0031917)
Supplement: Table S8 — Primers used in this study. (XLS) [file pone.0031917.s009.xls]

## Sheet: ST6
Supplementary Table 8. Primers Used In This Study.
Name	Gene	Use	Sequence
QSMG-5F	SMG7	QPCR	TTGCTTCTTATTCGAGGGATGAGTTTG
QSMG-5R	SMG7	QPCR	TCTTGGATGAGTCTTTGGAGGGC
SMG-5F	SMG7	RTPCR	TGTGCCCTCCAAAGACTCATC
SMG-5R	SMG7	RTPCR	AGTCATCTGCCGGTTTTACACC
QEFF	EF1a	QPCR	CGTCACCCTAGCCGCTTTACTCTC
QEFR	EF1a	QPCR	GCCTCCTTCTCGAACCTCTCAATG
EF1F	EF1a	RTPCR	GCACTGTCATTGATGCTCC
EF1R	EF1a	RTPCR	GTCAAGAGCCTCAAGGAGAG
